# Supplementary material for: Dry season limnological conditions and basin geology exhibit complex relationships with δ13C and δ15N of carbon sources in four Neotropical floodplains
Source: PLoS One. 2017 Mar 30;12(3):e0174499. doi: 10.1371/journal.pone.0174499 (PMC5373579; doi:10.1371/journal.pone.0174499)
Supplement: S1 Spreadsheet — Data from of all six carbon sources (i.e. periphyton, phytoplankton, POC, C3 macrophytes, riparian vegetation, and C4 plants) sampled across four Neotropical floodplains (Paraná, Pantanal, Araguaia, and Amazon). (XLSX) [file pone.0174499.s002.xlsx]

## Sheet: Plan1
River system	Sample type	Sample site	d13C	d15N	Sample ID
Amazon	C3 MACROPHYTE	AM15	-31.3344	6.00901	M111
Amazon	C3 MACROPHYTE	AM1	-31.3107	4.29333	M114
Amazon	C3 MACROPHYTE	AM8	-30.3246	3.43389	M110
Amazon	C3 MACROPHYTE	AM1	-30.092	4.36138	M122
Amazon	C3 MACROPHYTE	AM8	-29.5098	5.93011	M108
Amazon	C3 MACROPHYTE	AM15	-29.2675	6.06065	M117
Amazon	C3 MACROPHYTE	AM15	-29.0423	7.01503	M113
Amazon	C3 MACROPHYTE	AM8	-28.851	8.31101	M109
Amazon	C3 MACROPHYTE	AM15	-28.7919	6.17454	M112
Amazon	C3 MACROPHYTE	AM1	-27.6941	3.75463	M115
Amazon	PERIPHYTON	AM7	-27.9711	4.23854	F44
Amazon	PERIPHYTON	AM7	-26.4183	4.7825	F48
Amazon	PERIPHYTON	AM8	-25.7729	5.69415	F41
Amazon	PERIPHYTON	AM8	-25.3452	4.91703	F43
Amazon	PERIPHYTON	AM15	-24.8068	6.63807	F45
Amazon	PERIPHYTON	AM1	-23.0623	4.44441	F47
Amazon	PERIPHYTON	AM15	-21.812	5.48968	F42
Amazon	PHYTOPLANCTON	AM5	-33.8707	6.06401	F66
Amazon	PHYTOPLANCTON	AM5	-33.3926	4.25821	F54
Amazon	PHYTOPLANCTON	AM5	-33.2978	5.04499	F60
Amazon	PHYTOPLANCTON	AM3	-33.0098	5.10631	F82
Amazon	PHYTOPLANCTON	AM3	-32.9828	3.01951	F52
Amazon	PHYTOPLANCTON	AM5	-32.2971	5.97153	F65
Amazon	PHYTOPLANCTON	AM6	-31.7775	4.22866	F67
Amazon	PHYTOPLANCTON	AM12	-31.231	4.72274	F70
Amazon	PHYTOPLANCTON	AM7	-31.223	5.85161	F53
Amazon	PHYTOPLANCTON	AM6	-31.1533	3.82717	F63
Amazon	PHYTOPLANCTON	AM7	-31.1123	3.8186	F87
Amazon	PHYTOPLANCTON	AM7	-31.0277	8.40287	F56
Amazon	PHYTOPLANCTON	AM6	-30.9652	3.86359	F69
Amazon	PHYTOPLANCTON	AM7	-30.9602	4.61293	F77
Amazon	PHYTOPLANCTON	AM12	-30.8441	4.71625	F83
Amazon	PHYTOPLANCTON	AM15	-30.1359	5.13126	F76
Amazon	PHYTOPLANCTON	AM14	-29.9932	2.54014	F81
Amazon	PHYTOPLANCTON	AM10	-29.9657	2.91736	F72
Amazon	PHYTOPLANCTON	AM3	-29.8865	8.07978	F79
Amazon	PHYTOPLANCTON	AM15	-29.7478	6.99759	F85
Amazon	PHYTOPLANCTON	AM15	-29.688	6.49476	F64
Amazon	PHYTOPLANCTON	AM3	-29.6062	6.55382	F58
Amazon	PHYTOPLANCTON	AM15	-29.5937	4.71321	F71
Amazon	PHYTOPLANCTON	AM10	-29.5587	5.25812	F72-B
Amazon	PHYTOPLANCTON	AM14	-29.3536	3.4197	F84
Amazon	PHYTOPLANCTON	AM8	-29.2259	4.42532	F51
Amazon	PHYTOPLANCTON	AM14	-29.1489	3.57582	F75
Amazon	PHYTOPLANCTON	AM10	-29.0882	2.21225	F80
Amazon	PHYTOPLANCTON	AM14	-28.7202	5.55635	F68
Amazon	PHYTOPLANCTON	AM12	-28.3759	4.58433	F59
Amazon	PHYTOPLANCTON	AM12	-28.3456	3.8327	F50
Amazon	PHYTOPLANCTON	AM6	-28.2142	4.6045	F61
Amazon	PHYTOPLANCTON	AM8	-26.8026	5.8762	F55
Amazon	PHYTOPLANCTON	AM8	-26.7829	5.58124	F86
Amazon	PHYTOPLANCTON	AM10	-26.4892	1.17502	F49
Amazon	PHYTOPLANCTON	AM10	-26.4132	0.972378	F57
Amazon	POC	AM5	-34.1456	3.92419	F9
Amazon	POC	AM3	-33.7289	4.22052	F37
Amazon	POC	AM5	-33.6384	4.30083	F29
Amazon	POC	AM5	-33.4487	3.78542	F40
Amazon	POC	AM5	-33.4386	4.1829	F15
Amazon	POC	AM3	-33.2341	5.14995	F4
Amazon	POC	AM3	-32.9343	3.24802	F36
Amazon	POC	AM3	-32.8711	3.82749	F1
Amazon	POC	AM6	-32.4365	3.82504	F18
Amazon	POC	AM12	-32.3705	3.64264	F12
Amazon	POC	AM12	-32.0014	3.83824	F6
Amazon	POC	AM6	-31.9212	3.9124	F3
Amazon	POC	AM7	-31.7528	4.04295	F33
Amazon	POC	AM7	-31.7475	4.27739	F32
Amazon	POC	AM7	-31.4149	3.74557	F30
Amazon	POC	AM6	-31.1511	3.90599	F34
Amazon	POC	AM14	-31.1016	4.00751	F21
Amazon	POC	AM7	-31.0522	4.17237	F19
Amazon	POC	AM14	-30.9811	3.98768	F5
Amazon	POC	AM6	-30.7536	3.69721	F25
Amazon	POC	AM8	-30.4946	5.80478	F39
Amazon	POC	AM15	-30.3354	6.51842	F28
Amazon	POC	AM10	-30.2137	2.00085	F31
Amazon	POC	AM15	-30.1897	5.70002	F22
Amazon	POC	AM15	-30.1522	6.27825	F7
Amazon	POC	AM10	-30.0975	1.74923	F17
Amazon	POC	AM8	-29.8629	5.83005	F23
Amazon	POC	AM15	-29.7958	5.62399	F35
Amazon	POC	AM14	-29.653	5.01245	F11
Amazon	POC	AM1	-29.6102	5.81563	F8
Amazon	POC	AM1	-29.5909	4.76814	F13
Amazon	POC	AM14	-29.0443	5.1196	F38
Amazon	POC	AM12	-28.4934	3.45571	F20
Amazon	POC	AM10	-28.4292	1.69337	F16
Amazon	POC	AM10	-28.3358	1.8347	F2
Amazon	POC	AM1	-27.9683	5.41848	F24
Amazon	POC	AM12	-27.8261	3.43651	F27
Amazon	POC	AM8	-27.619	5.13979	F14
Amazon	POC	AM8	-27.5155	4.43711	F10
Amazon	POC	AM1	-25.5343	5.53095	F26
Amazon	RIP VEG	AM14	-32.5045	3.99464	V380
Amazon	RIP VEG	AM14	-31.6998	3.34583	VAM379
Amazon	RIP VEG	AM5	-31.6156	4.23425	VAM366
Amazon	RIP VEG	AM3	-31.6096	4.3297	VAM368
Amazon	RIP VEG	AM12	-31.5781	2.20956	V386
Amazon	RIP VEG	AM1	-31.4268	3.10113	VAM376
Amazon	RIP VEG	AM3	-31.39	1.00082	VAM372
Amazon	RIP VEG	AM12	-31.2707	1.59818	VAM389
Amazon	RIP VEG	AM5	-31.2558	2.13188	VAM367
Amazon	RIP VEG	AM3	-31.1757	3.63606	VAM369
Amazon	RIP VEG	AM7	-31.0305	3.68421	VAM359
Amazon	RIP VEG	AM15	-31.0052	5.18416	VAM384
Amazon	RIP VEG	AM14	-30.9705	3.68762	V381
Amazon	RIP VEG	AM15	-30.9032	3.62158	V385
Amazon	RIP VEG	AM10	-30.8318	-0.530758	VAM352
Amazon	RIP VEG	AM14	-30.7829	4.5295	VAM378
Amazon	RIP VEG	AM1	-30.7209	6.34043	VAM392
Amazon	RIP VEG	AM15	-30.712	3.70345	V383
Amazon	RIP VEG	AM7	-30.4983	4.41763	VAM360
Amazon	RIP VEG	AM15	-30.4943	4.36956	V382
Amazon	RIP VEG	AM6	-30.4292	5.08819	VAM394
Amazon	RIP VEG	AM6	-30.3339	6.11669	VAM395
Amazon	RIP VEG	AM15	-30.2093	3.51357	V391
Amazon	RIP VEG	AM7	-30.1983	2.51667	VAM396
Amazon	RIP VEG	AM6	-30.1975	3.82152	VAM362
Amazon	RIP VEG	AM8	-30.1852	2.24803	VAM356
Amazon	RIP VEG	AM12	-30.1336	4.02022	VAM388
Amazon	RIP VEG	AM6	-29.8191	1.51036	VAM364
Amazon	RIP VEG	AM8	-29.7496	3.25088	VAM355
Amazon	RIP VEG	AM8	-29.7066	4.45043	VAM354
Amazon	RIP VEG	AM5	-29.5959	6.40561	VAM393
Amazon	RIP VEG	AM10	-29.5288	4.98038	VAM390
Amazon	RIP VEG	AM1	-29.487	5.25648	VAM373
Amazon	RIP VEG	AM15	-29.3979	3.83053	V384
Amazon	RIP VEG	AM3	-29.2707	4.84298	V370
Amazon	RIP VEG	AM14	-28.9559	2.62221	V377
Amazon	RIP VEG	AM12	-27.6027	3.09948	V387
Amazon	C4 PLANT	AM7	-15.2473	4.31047	M107
Amazon	C4 PLANT	AM1	-13.1476	5.16197	VAM374
Amazon	C4 PLANT	AM7	-12.6338	5.86842	VAM361
Amazon	C4 PLANT	AM8	-12.5693	8.30186	M120
Amazon	C4 PLANT	AM8	-12.3912	8.95001	VAM353
Amazon	C4 PLANT	AM1	-12.3037	7.10885	VAM375
Amazon	C4 PLANT	AM8	-12.0888	5.9796	VAM357
Amazon	C4 PLANT	AM7	-12.0312	5.5603	VAM358
Amazon	C4 PLANT	AM5	-11.8665	5.94632	VAM365
Amazon	C4 PLANT	AM3	-11.7097	7.13655	VAM371
Araguaia	C4 PLANT	AR15	-12.5614	9.92437	V315
Araguaia	PERIPHYTON	AR1	-30.9077	6.4694	F156
Araguaia	PERIPHYTON	AR1	-30.8523	5.66904	F157
Araguaia	PERIPHYTON	AR15	-30.6198	3.79988	F102
Araguaia	PERIPHYTON	AR10	-29.5071	9.76902	F143
Araguaia	PERIPHYTON	AR10	-29.0391	9.10774	F139
Araguaia	PERIPHYTON	AR17	-28.4543	4.41347	F117
Araguaia	PERIPHYTON	AR2	-28.0508	5.14678	F169
Araguaia	PERIPHYTON	AR5	-27.946	5.96295	F195
Araguaia	PERIPHYTON	AR8	-27.7912	6.52232	F185
Araguaia	PERIPHYTON	AR8	-27.631	6.12473	F186
Araguaia	PERIPHYTON	AR13	-27.4681	5.34689	F151
Araguaia	PERIPHYTON	AR13	-26.9033	5.22885	F155
Araguaia	PERIPHYTON	AR16	-26.7684	5.91574	F93
Araguaia	PERIPHYTON	AR18	-26.3558	7.84771	F123
Araguaia	PERIPHYTON	AR15	-26.2791	5.43278	F106
Araguaia	PERIPHYTON	AR16	-25.9114	6.91211	F95
Araguaia	PERIPHYTON	AR18	-25.7212	6.73557	F120
Araguaia	PERIPHYTON	AR5	-23.9083	6.4692	F197
Araguaia	PERIPHYTON	AR6	-23.151	7.22998	F208
Araguaia	PERIPHYTON	AR6	-20.9048	4.29749	F212
Araguaia	PHYTOPLANCTON	AR10	-33.9536	6.57227	F136
Araguaia	PHYTOPLANCTON	AR10	-33.5445	9.83454	F140
Araguaia	PHYTOPLANCTON	AR10	-33.4802	8.56938	F137
Araguaia	PHYTOPLANCTON	AR10	-33.3383	7.70096	F138
Araguaia	PHYTOPLANCTON	AR5	-32.1717	5.48515	F200
Araguaia	PHYTOPLANCTON	AR5	-32.1373	3.99873	F196
Araguaia	PHYTOPLANCTON	AR18	-31.995	4.90467	F121
Araguaia	PHYTOPLANCTON	AR2	-31.9323	4.42375	F175
Araguaia	PHYTOPLANCTON	AR5	-31.8997	5.44425	F199
Araguaia	PHYTOPLANCTON	AR17	-31.8606	5.66836	F114
Araguaia	PHYTOPLANCTON	AR5	-31.8264	5.05845	F201
Araguaia	PHYTOPLANCTON	AR2	-31.8048	3.38583	F173
Araguaia	PHYTOPLANCTON	AR17	-31.7491	5.81785	F113
Araguaia	PHYTOPLANCTON	AR17	-31.5305	6.71107	F111
Araguaia	PHYTOPLANCTON	AR13	-31.5054	4.83462	F147
Araguaia	PHYTOPLANCTON	AR18	-31.3632	6.51624	F124
Araguaia	PHYTOPLANCTON	AR1	-31.2727	5.8155	F160
Araguaia	PHYTOPLANCTON	AR1	-31.2548	6.30725	F158
Araguaia	PHYTOPLANCTON	AR13	-31.2181	4.63534	F149
Araguaia	PHYTOPLANCTON	AR13	-31.136	4.45744	F146
Araguaia	PHYTOPLANCTON	AR1	-31.1321	5.4752	F161
Araguaia	PHYTOPLANCTON	AR1	-30.9912	5.07679	F164
Araguaia	PHYTOPLANCTON	AR17	-30.9648	5.80724	F112
Araguaia	PHYTOPLANCTON	AR18	-30.6292	5.48669	F122
Araguaia	PHYTOPLANCTON	AR8	-30.4337	4.6829	F192
Araguaia	PHYTOPLANCTON	AR1	-30.2249	4.37613	F163
Araguaia	PHYTOPLANCTON	AR8	-30.1947	5.10295	F184
Araguaia	PHYTOPLANCTON	AR2	-30.1922	4.33938	F172
Araguaia	PHYTOPLANCTON	AR18	-30.1614	5.21785	F125
Araguaia	PHYTOPLANCTON	AR15	-30.0262	4.9736	F101
Araguaia	PHYTOPLANCTON	AR8	-29.8661	5.36881	F191
Araguaia	PHYTOPLANCTON	AR8	-29.7332	5.13354	F187
Araguaia	PHYTOPLANCTON	AR15	-29.7052	5.12417	F105
Araguaia	PHYTOPLANCTON	AR15	-29.6141	5.12329	F100
Araguaia	PHYTOPLANCTON	AR15	-29.4407	5.0215	F103
Araguaia	PHYTOPLANCTON	AR6	-29.4312	7.17827	F209
Araguaia	PHYTOPLANCTON	AR6	-29.3443	5.63288	F204
Araguaia	PHYTOPLANCTON	AR12	-28.9988	4.63312	F128
Araguaia	PHYTOPLANCTON	AR12	-28.9203	5.13661	F129
Araguaia	PHYTOPLANCTON	AR12	-28.7135	4.45158	F130
Araguaia	PHYTOPLANCTON	AR12	-28.6392	4.13533	F131
Araguaia	PHYTOPLANCTON	AR6	-28.5144	5.38829	F213
Araguaia	PHYTOPLANCTON	AR7	-28.0386	3.60413	F180
Araguaia	PHYTOPLANCTON	AR7	-27.9567	3.68656	F179
Araguaia	PHYTOPLANCTON	AR7	-27.8679	3.90943	F181
Araguaia	PHYTOPLANCTON	AR7	-27.7397	3.62952	F177
Araguaia	PHYTOPLANCTON	AR6	-27.7308	5.18746	F207
Araguaia	PHYTOPLANCTON	AR16	-27.2611	6.25962	F92
Araguaia	PHYTOPLANCTON	AR16	-27.2258	6.15844	F91
Araguaia	PHYTOPLANCTON	AR16	-27.1775	6.27403	F96
Araguaia	PHYTOPLANCTON	AR16	-26.9099	6.43259	F98
Araguaia	PHYTOPLANCTON	AR13	-24.9261	7.81037	F153
Araguaia	POC	AR10	-34.3296	10.4085	F142
Araguaia	POC	AR10	-34.0696	7.87436	F141
Araguaia	POC	AR10	-33.4817	8.33966	F145
Araguaia	POC	AR10	-33.1824	8.28101	F144
Araguaia	POC	AR17	-32.3202	5.06472	F116
Araguaia	POC	AR17	-32.3038	5.18623	F115
Araguaia	POC	AR17	-32.1688	6.02748	F109
Araguaia	POC	AR13	-31.9183	3.62668	F148
Araguaia	POC	AR5	-31.8337	5.29676	F194
Araguaia	POC	AR2	-31.7983	3.23849	F171
Araguaia	POC	AR13	-31.7664	4.41768	F152
Araguaia	POC	AR13	-31.741	4.53297	F150
Araguaia	POC	AR1	-31.7208	5.16037	F162
Araguaia	POC	AR5	-31.714	4.28297	F202
Araguaia	POC	AR18	-31.6892	4.83645	F118
Araguaia	POC	AR2	-31.6634	4.04138	F170
Araguaia	POC	AR5	-31.6623	5.45377	F203
Araguaia	POC	AR1	-31.6621	4.45024	F159
Araguaia	POC	AR2	-31.6446	3.88509	F167
Araguaia	POC	AR2	-31.6302	4.20902	F174
Araguaia	POC	AR18	-31.6043	4.19745	F119
Araguaia	POC	AR5	-31.58	4.39392	F198
Araguaia	POC	AR17	-31.5176	5.48937	F110
Araguaia	POC	AR13	-31.4455	4.08411	F154
Araguaia	POC	AR18	-31.328	5.33649	F127
Araguaia	POC	AR1	-31.2099	5.09672	F165
Araguaia	POC	AR1	-31.1239	5.22891	F166
Araguaia	POC	AR15	-30.7328	4.86911	F108
Araguaia	POC	AR18	-30.7161	4.62931	F126
Araguaia	POC	AR8	-30.7013	4.84381	F182
Araguaia	POC	AR15	-30.6616	4.88324	F107
Araguaia	POC	AR8	-30.4674	4.21411	F183
Araguaia	POC	AR8	-30.4575	5.77267	F193
Araguaia	POC	AR8	-30.1839	4.14725	F189
Araguaia	POC	AR15	-29.8843	4.56978	F104
Araguaia	POC	AR6	-29.7939	5.27744	F205
Araguaia	POC	AR6	-29.7817	5.42343	F206
Araguaia	POC	AR6	-29.5974	5.41803	F210
Araguaia	POC	AR15	-29.5915	4.69113	F99
Araguaia	POC	AR12	-29.381	4.41756	F134
Araguaia	POC	AR12	-29.3034	4.14529	F135
Araguaia	POC	AR12	-29.2513	4.16068	F133
Araguaia	POC	AR6	-29.2496	6.74731	F211
Araguaia	POC	AR12	-29.1842	4.6537	F132
Araguaia	POC	AR7	-28.7681	6.65102	F178
Araguaia	POC	AR7	-28.5144	4.03365	F176
Araguaia	POC	AR7	-28.4109	3.80522	F178-B
Araguaia	POC	AR8	-28.2836	3.84628	F190
Araguaia	POC	AR8	-28.2026	4.01353	F188
Araguaia	POC	AR16	-27.2756	5.80435	F89
Araguaia	POC	AR16	-27.257	6.09163	F97
Araguaia	POC	AR16	-27.2474	4.66586	F90
Araguaia	POC	AR16	-27.0474	6.31236	F94
Araguaia	RIP VEG	AR5	-32.5617	3.90453	V270
Araguaia	RIP VEG	AR2	-32.3577	3.13034	V310
Araguaia	RIP VEG	AR7	-32.1719	-0.375628	V284
Araguaia	RIP VEG	AR12	-32.1075	2.84993	V297
Araguaia	RIP VEG	AR16	-32.0939	3.60864	V321
Araguaia	RIP VEG	AR10	-31.7486	10.7449	V292
Araguaia	RIP VEG	AR12	-31.6076	6.27987	V298
Araguaia	RIP VEG	AR6	-31.2991	4.19316	V278
Araguaia	RIP VEG	AR8	-31.215	5.25278	V286
Araguaia	RIP VEG	AR7	-31.1873	7.22955	V282
Araguaia	RIP VEG	AR12	-31.051	8.28456	V296
Araguaia	RIP VEG	AR13	-31.0112	2.73695	V300
Araguaia	RIP VEG	AR16	-30.9277	0.762259	V323
Araguaia	RIP VEG	AR5	-30.9161	4.64637	V271
Araguaia	RIP VEG	AR1	-30.8846	4.36506	V306
Araguaia	RIP VEG	AR13	-30.7782	5.38932	V301
Araguaia	RIP VEG	AR5	-30.6709	4.48895	V273
Araguaia	RIP VEG	AR8	-30.6306	5.72018	V289
Araguaia	RIP VEG	AR7	-30.5855	3.90156	V280
Araguaia	RIP VEG	AR15	-30.4829	2.95727	V318
Araguaia	RIP VEG	AR10	-30.3941	1.85799	V293
Araguaia	RIP VEG	AR8	-30.289	3.85445	V285
Araguaia	RIP VEG	AR1	-30.2008	5.01413	V313
Araguaia	RIP VEG	AR1	-30.0377	7.28273	V312
Araguaia	RIP VEG	AR6	-30.0256	5.56695	V274
Araguaia	RIP VEG	AR6	-30.0119	3.05633	V275
Araguaia	RIP VEG	AR12	-30.0022	1.78868	V295
Araguaia	RIP VEG	AR10	-29.9987	0.450624	V290
Araguaia	RIP VEG	AR8	-29.9968	4.50131	V288
Araguaia	RIP VEG	AR1	-29.7735	3.46851	V305
Araguaia	RIP VEG	AR1	-29.7611	4.21809	V309
Araguaia	RIP VEG	AR6	-29.7227	4.2641	V279
Araguaia	RIP VEG	AR1	-29.6543	2.67218	V314
Araguaia	RIP VEG	AR7	-29.6229	5.05642	V283
Araguaia	RIP VEG	AR12	-29.5673	1.47743	V299
Araguaia	RIP VEG	AR10	-29.5614	2.1594	V291
Araguaia	RIP VEG	AR8	-29.5586	5.34983	V287
Araguaia	RIP VEG	AR15	-29.4967	2.82785	V317
Araguaia	RIP VEG	AR1	-29.4557	4.79177	V311
Araguaia	RIP VEG	AR10	-29.3607	5.83689	V294
Araguaia	RIP VEG	AR7	-29.3457	6.53614	V281
Araguaia	RIP VEG	AR13	-29.3174	5.35108	V303
Araguaia	RIP VEG	AR1	-29.209	2.56219	V307
Araguaia	RIP VEG	AR13	-29.0573	5.17624	V302
Araguaia	RIP VEG	AR13	-29.0211	4.34651	V304
Araguaia	RIP VEG	AR16	-28.7692	6.1676	V320
Araguaia	RIP VEG	AR16	-28.7532	6.90359	V322
Araguaia	RIP VEG	AR6	-28.7087	6.84948	V277
Araguaia	RIP VEG	AR15	-28.6731	4.10553	V319
Araguaia	RIP VEG	AR15	-28.5266	3.49701	V316
Araguaia	RIP VEG	AR1	-28.3994	6.34135	V308
Araguaia	RIP VEG	AR16	-28.379	9.66682	V324
Araguaia	RIP VEG	AR5	-27.8759	9.99554	V272
Araguaia	RIP VEG	AR5	-27.6161	8.1352	V276
Pantanal	C3 MACROPHYTE	PA8	-30.7418	4.96019	M82
Pantanal	C3 MACROPHYTE	PA3	-30.4927	12.3767	M72
Pantanal	C3 MACROPHYTE	PA12	-30.424	3.72294	M90
Pantanal	C3 MACROPHYTE	PA7	-30.405	6.12891	M88
Pantanal	C3 MACROPHYTE	PA15	-30.3567	11.0502	M96
Pantanal	C3 MACROPHYTE	PA13	-30.2549	7.47675	M98
Pantanal	C3 MACROPHYTE	PA16	-30.2226	5.21531	M85
Pantanal	C3 MACROPHYTE	PA16	-30.1928	6.77048	M64
Pantanal	C3 MACROPHYTE	PA9	-30.0786	5.99323	M91
Pantanal	C3 MACROPHYTE	PA2	-30.0595	6.95472	M106
Pantanal	C3 MACROPHYTE	PA2	-30.0359	10.8287	M75
Pantanal	C3 MACROPHYTE	PA9	-30.0174	9.0291	M81
Pantanal	C3 MACROPHYTE	PA15	-29.9853	11.0115	M103
Pantanal	C3 MACROPHYTE	PA3	-29.9305	8.68222	M74
Pantanal	C3 MACROPHYTE	PA16	-29.7789	5.6205	M84
Pantanal	C3 MACROPHYTE	PA12	-29.7779	3.72298	M92
Pantanal	C3 MACROPHYTE	PA3	-29.5884	8.26479	M73
Pantanal	C3 MACROPHYTE	PA13	-29.4945	7.8034	M105
Pantanal	C3 MACROPHYTE	PA9	-29.4706	8.24323	M59
Pantanal	C3 MACROPHYTE	PA7	-29.4277	7.88261	M69
Pantanal	C3 MACROPHYTE	PA15	-29.2728	11.831	M94
Pantanal	C3 MACROPHYTE	PA13	-29.2382	6.63286	M104
Pantanal	C3 MACROPHYTE	PA15	-29.0634	9.93486	M102
Pantanal	C3 MACROPHYTE	PA2	-29.0547	9.30576	M76
Pantanal	C3 MACROPHYTE	PA9	-29.0095	6.90964	M60
Pantanal	C3 MACROPHYTE	PA8	-28.9728	7.72188	M63
Pantanal	C3 MACROPHYTE	PA7	-28.8894	7.05729	M70
Pantanal	C3 MACROPHYTE	PA12	-28.8694	5.04715	M100
Pantanal	C3 MACROPHYTE	PA16	-28.7759	7.09085	M87
Pantanal	C3 MACROPHYTE	PA9	-27.8165	6.21813	M58
Pantanal	C3 MACROPHYTE	PA16	-27.8006	4.67902	M66
Pantanal	C3 MACROPHYTE	PA2	-27.5862	8.03979	M77
Pantanal	C3 MACROPHYTE	PA8	-27.4177	9.56126	M83
Pantanal	C3 MACROPHYTE	PA12	-26.9308	4.65146	M99
Pantanal	C3 MACROPHYTE	PA7	-26.4768	8.27328	M67
Pantanal	C3 MACROPHYTE	PA13	-26.2639	8.32025	M97
Pantanal	C3 MACROPHYTE	PA15	-25.9382	7.24163	M95
Pantanal	C3 MACROPHYTE	PA15	-25.9336	6.14878	M101
Pantanal	C4 PLANT	PA2	-13.2835	8.8361	M78
Pantanal	C4 PLANT	PA8	-13.0908	5.32503	M62
Pantanal	C4 PLANT	PA16	-13.0608	4.45366	M86
Pantanal	C4 PLANT	PA16	-12.8848	3.50172	VPA269
Pantanal	C4 PLANT	PA9	-12.7879	1.31246	M57
Pantanal	C4 PLANT	PA7	-12.7482	7.43654	M68
Pantanal	C4 PLANT	PA2	-12.6608	4.61387	M79
Pantanal	C4 PLANT	PA7	-12.5996	2.45145	VPA235
Pantanal	C4 PLANT	PA9	-12.3306	4.69447	VPA226
Pantanal	C4 PLANT	PA16	-12.1352	5.34433	M65
Pantanal	C4 PLANT	PA13	-12.0923	6.45159	M80
Pantanal	C4 PLANT	PA12	-11.986	2.61717	M93
Pantanal	C4 PLANT	PA3	-10.7027	10.6981	M71
Pantanal	PERIPHYTON	PA12	-31.6779	4.43513	F301
Pantanal	PERIPHYTON	PA12	-31.5869	4.87018	F302
Pantanal	PERIPHYTON	PA13	-31.3362	5.50151	F280
Pantanal	PERIPHYTON	PA13	-30.674	6.37773	F275
Pantanal	PERIPHYTON	PA7	-30.5365	7.11373	F343
Pantanal	PERIPHYTON	PA3	-29.169	7.9423	F339
Pantanal	PERIPHYTON	PA7	-28.4254	6.13641	F348
Pantanal	PERIPHYTON	PA9	-28.1047	6.39016	F318
Pantanal	PERIPHYTON	PA3	-27.937	6.95048	F337
Pantanal	PERIPHYTON	PA9	-26.9004	5.55329	F325
Pantanal	PERIPHYTON	PA8	-26.7716	6.42676	F308
Pantanal	PERIPHYTON	PA8	-25.9112	6.30178	F310
Pantanal	PERIPHYTON	PA16	-23.422	5.38643	F283
Pantanal	PERIPHYTON	PA2	-21.5426	6.71682	F357
Pantanal	PERIPHYTON	PA15	-21.1691	2.88008	F288
Pantanal	PERIPHYTON	PA2	-20.4949	6.23726	F353
Pantanal	PERIPHYTON	PA15	-10.8315	4.59001	F291
Pantanal	PHYTOPLANCTON	PA3	-35.4639	7.97414	F335
Pantanal	PHYTOPLANCTON	PA7	-35.4191	4.07305	F352
Pantanal	PHYTOPLANCTON	PA7	-34.8257	4.06862	F345
Pantanal	PHYTOPLANCTON	PA2	-34.6706	7.15469	F362
Pantanal	PHYTOPLANCTON	PA8	-34.286	3.4175	F315
Pantanal	PHYTOPLANCTON	PA2	-34.2742	5.61302	F361
Pantanal	PHYTOPLANCTON	PA7	-34.256	3.92377	F344
Pantanal	PHYTOPLANCTON	PA7	-34.2061	3.4655	F351
Pantanal	PHYTOPLANCTON	PA3	-33.9796	8.397	F333
Pantanal	PHYTOPLANCTON	PA3	-33.7982	6.75322	F340
Pantanal	PHYTOPLANCTON	PA2	-33.7885	6.13812	F358
Pantanal	PHYTOPLANCTON	PA2	-33.6417	5.15559	F355
Pantanal	PHYTOPLANCTON	PA12	-33.4599	4.26341	F299
Pantanal	PHYTOPLANCTON	PA12	-33.2549	4.33575	F306
Pantanal	PHYTOPLANCTON	PA8	-32.9311	4.80866	F309
Pantanal	PHYTOPLANCTON	PA8	-32.8666	3.61978	F312
Pantanal	PHYTOPLANCTON	PA12	-32.7626	4.33549	F305
Pantanal	PHYTOPLANCTON	PA3	-32.6383	8.12335	F341
Pantanal	PHYTOPLANCTON	PA15	-32.4495	3.21476	F294
Pantanal	PHYTOPLANCTON	PA13	-32.1614	3.19048	F282
Pantanal	PHYTOPLANCTON	PA12	-32.1181	3.64998	F307
Pantanal	PHYTOPLANCTON	PA13	-31.9086	4.4507	F279
Pantanal	PHYTOPLANCTON	PA8	-30.2465	4.82624	F317
Pantanal	PHYTOPLANCTON	PA13	-30.0095	4.04268	F274
Pantanal	PHYTOPLANCTON	PA16	-27.4497	5.21537	F331
Pantanal	PHYTOPLANCTON	PA16	-27.3009	5.76388	F332
Pantanal	PHYTOPLANCTON	PA13	-26.8969	4.72514	F278
Pantanal	PHYTOPLANCTON	PA16	-26.6376	6.0651	F284
Pantanal	PHYTOPLANCTON	PA15	-26.6326	4.59761	F297
Pantanal	PHYTOPLANCTON	PA16	-26.208	2.80783	F330
Pantanal	PHYTOPLANCTON	PA9	-25.6743	6.24247	F327
Pantanal	PHYTOPLANCTON	PA9	-25.3956	6.1582	F322
Pantanal	PHYTOPLANCTON	PA9	-25.1477	6.55589	F319
Pantanal	PHYTOPLANCTON	PA9	-25.0566	6.06971	F324
Pantanal	PHYTOPLANCTON	PA15	-24.4486	3.3609	F295
Pantanal	PHYTOPLANCTON	PA15	-23.5497	3.83683	F292
Pantanal	POC	PA7	-34.2354	4.28604	F347
Pantanal	POC	PA7	-34.1113	3.86827	F346
Pantanal	POC	PA7	-34.086	4.36141	F349
Pantanal	POC	PA7	-34.0165	2.95241	F350
Pantanal	POC	PA8	-33.9594	4.05742	F313
Pantanal	POC	PA2	-33.8996	5.27176	F360
Pantanal	POC	PA8	-33.7156	3.76285	F316
Pantanal	POC	PA12	-33.0254	2.32325	F304
Pantanal	POC	PA3	-32.9969	7.36127	F338
Pantanal	POC	PA12	-32.9581	2.62337	F303
Pantanal	POC	PA2	-32.9521	5.0747	F356
Pantanal	POC	PA12	-32.8977	3.06711	F300
Pantanal	POC	PA13	-32.8516	3.18419	F281
Pantanal	POC	PA3	-32.7923	7.5986	F342
Pantanal	POC	PA13	-32.5368	2.80798	F273
Pantanal	POC	PA13	-32.4595	3.06184	F277
Pantanal	POC	PA8	-32.361	4.36568	F314
Pantanal	POC	PA2	-32.3513	4.92164	F359
Pantanal	POC	PA2	-32.3382	4.87754	F354
Pantanal	POC	PA12	-32.2704	3.36606	F298
Pantanal	POC	PA3	-32.1944	6.78699	F336
Pantanal	POC	PA13	-32.0413	2.59109	F276
Pantanal	POC	PA3	-31.7517	7.14866	F334
Pantanal	POC	PA8	-31.6122	4.19235	F311
Pantanal	POC	PA16	-28.918	6.78156	F286
Pantanal	POC	PA16	-26.5183	5.52502	F287
Pantanal	POC	PA16	-26.0708	2.66339	F328
Pantanal	POC	PA16	-26.0661	2.70542	F286-B
Pantanal	POC	PA15	-25.0225	2.46166	F296
Pantanal	POC	PA15	-25.0123	2.68151	F293
Pantanal	POC	PA9	-24.6756	4.41074	F321
Pantanal	POC	PA9	-24.6116	3.55999	F320
Pantanal	POC	PA9	-24.5529	5.37584	F323
Pantanal	POC	PA9	-24.4265	5.20159	F326
Pantanal	POC	PA15	-24.3243	2.05874	F289
Pantanal	POC	PA15	-23.3153	3.40386	F290
Pantanal	RIP VEG	PA16	-32.4956	1.69307	VPA267
Pantanal	RIP VEG	PA12	-32.4247	2.27678	VPA244
Pantanal	RIP VEG	PA3	-32.4031	0.893965	VPA255
Pantanal	RIP VEG	PA15	-32.0612	-2.13192	VPA259
Pantanal	RIP VEG	PA12	-31.7375	-1.36726	VPA241
Pantanal	RIP VEG	PA16	-31.5211	3.23491	VPA266
Pantanal	RIP VEG	PA15	-31.1651	2.02824	VPA261
Pantanal	RIP VEG	PA2	-31.0307	1.51129	VPA249
Pantanal	RIP VEG	PA7	-30.8114	0.595833	VPA236
Pantanal	RIP VEG	PA12	-30.7426	1.43937	VPA242
Pantanal	RIP VEG	PA13	-30.669	1.24601	VPA238
Pantanal	RIP VEG	PA9	-30.6494	5.69058	VPA224
Pantanal	RIP VEG	PA15	-30.6281	-0.407412	VPA258
Pantanal	RIP VEG	PA13	-30.6197	4.53686	VPA237
Pantanal	RIP VEG	PA2	-30.5339	3.22554	VPA250
Pantanal	RIP VEG	PA8	-30.3719	6.6939	VPA230
Pantanal	RIP VEG	PA7	-30.3399	3.69607	VPA233
Pantanal	RIP VEG	PA9	-30.19	8.66744	VPA225
Pantanal	RIP VEG	PA7	-30.1731	-1.56078	VPA232
Pantanal	RIP VEG	PA8	-30.0658	0.971518	VPA240
Pantanal	RIP VEG	PA12	-30.037	0.824918	VPA245
Pantanal	RIP VEG	PA3	-29.931	5.07091	VPA254
Pantanal	RIP VEG	PA15	-29.854	0.0122817	VPA260
Pantanal	RIP VEG	PA3	-29.8344	11.2153	VPA257
Pantanal	RIP VEG	PA2	-29.6882	2.75766	VPA251
Pantanal	RIP VEG	PA3	-29.6848	0.514734	VPA256
Pantanal	RIP VEG	PA9	-29.5847	6.03884	VPA223
Pantanal	RIP VEG	PA13	-29.3956	1.61232	VPA263
Pantanal	RIP VEG	PA15	-29.3087	4.02963	VPA231
Pantanal	RIP VEG	PA2	-29.2981	1.9071	VPA248
Pantanal	RIP VEG	PA2	-29.2766	2.13561	VPA247
Pantanal	RIP VEG	PA16	-29.2503	0.639781	VPA264
Pantanal	RIP VEG	PA2	-29.1993	2.14888	VPA252
Pantanal	RIP VEG	PA13	-29.19	2.00039	VPA239
Pantanal	RIP VEG	PA8	-29.1679	7.14139	VPA227
Pantanal	RIP VEG	PA13	-29.149	2.04151	VPA262
Pantanal	RIP VEG	PA7	-28.4021	5.92839	VPA246
Pantanal	RIP VEG	PA8	-28.2992	7.40831	VPA228
Pantanal	RIP VEG	PA7	-28.2781	9.35053	VPA234
Pantanal	RIP VEG	PA8	-28.1646	7.18449	VPA229
Pantanal	RIP VEG	PA16	-27.9953	5.77436	VPA268
Pantanal	RIP VEG	PA12	-27.8697	2.27724	VPA243
Paraná	C3 MACROPHYTE	PR7	-31.4432	4.05397	M151
Paraná	C3 MACROPHYTE	PR7	-30.8419	6.88648	M147
Paraná	C3 MACROPHYTE	PR8	-30.3314	6.75904	M142
Paraná	C3 MACROPHYTE	PR8	-30.3182	5.94467	M141
Paraná	C3 MACROPHYTE	PR7	-30.2379	6.84735	M148
Paraná	C3 MACROPHYTE	PR8	-29.8126	7.27539	M143
Paraná	C3 MACROPHYTE	PR7	-29.5687	6.6108	M149
Paraná	C3 MACROPHYTE	PR7	-29.5587	6.35379	M145
Paraná	C3 MACROPHYTE	PR1	-29.439	-2.22147	M155
Paraná	C3 MACROPHYTE	PR7	-29.4267	6.05853	M146
Paraná	C3 MACROPHYTE	PR8	-29.1864	3.53349	M140
Paraná	C3 MACROPHYTE	PR8	-29.0826	6.4367	M139
Paraná	C3 MACROPHYTE	PR2	-29.0568	1.92069	M158
Paraná	C3 MACROPHYTE	PR8	-29.048	5.40803	M138
Paraná	C3 MACROPHYTE	PR1	-28.9347	6.06331	M153
Paraná	C3 MACROPHYTE	PR1	-28.8601	4.90164	M156
Paraná	C3 MACROPHYTE	PR1	-28.4319	4.79962	M154
Paraná	C3 MACROPHYTE	PR2	-28.3832	1.27883	M159
Paraná	C3 MACROPHYTE	PR1	-28.2859	3.90761	M157
Paraná	C4 PLANT	PR8	-12.8188	6.1986	V343
Paraná	PERIPHYTON	PR1	-31.8997	3.50471	F216
Paraná	PERIPHYTON	PR1	-31.6659	4.7157	F218
Paraná	PERIPHYTON	PR16	-31.5612	6.9902	F229
Paraná	PERIPHYTON	PR16	-30.1517	5.69941	F232
Paraná	PERIPHYTON	PR7	-28.6224	3.87325	F265
Paraná	PERIPHYTON	PR8	-28.6111	5.13556	F244
Paraná	PERIPHYTON	PR7	-28.4861	3.12735	F264
Paraná	PERIPHYTON	PR2	-27.9773	2.41172	F237
Paraná	PERIPHYTON	PR8	-27.8915	4.35406	F246
Paraná	PERIPHYTON	PR12	-27.3545	7.55671	F257
Paraná	PERIPHYTON	PR12	-27.097	6.49495	F256
Paraná	PERIPHYTON	PR2	-27.0814	2.82368	F235
Paraná	PHYTOPLANCTON	PR16	-35.8431	4.03033	F228
Paraná	PHYTOPLANCTON	PR16	-35.5094	4.20191	F230
Paraná	PHYTOPLANCTON	PR16	-35.3428	6.37037	F231
Paraná	PHYTOPLANCTON	PR16	-35.0748	6.2861	F227
Paraná	PHYTOPLANCTON	PR1	-32.4891	5.14435	F220
Paraná	PHYTOPLANCTON	PR1	-32.3908	5.07417	F222
Paraná	PHYTOPLANCTON	PR1	-32.2792	4.87281	F217
Paraná	PHYTOPLANCTON	PR1	-31.6507	5.29873	F221
Paraná	PHYTOPLANCTON	PR12	-30.3752	5.35916	F262
Paraná	PHYTOPLANCTON	PR2	-30.3482	7.90843	F239
Paraná	PHYTOPLANCTON	PR12	-30.2826	7.47823	F255
Paraná	PHYTOPLANCTON	PR12	-30.2352	7.90822	F261
Paraná	PHYTOPLANCTON	PR12	-30.0122	6.34617	F253
Paraná	PHYTOPLANCTON	PR8	-29.0897	2.37731	F251
Paraná	PHYTOPLANCTON	PR8	-28.8983	2.69664	F245
Paraná	PHYTOPLANCTON	PR8	-28.8716	2.04035	F243
Paraná	PHYTOPLANCTON	PR8	-28.8371	1.97585	F252
Paraná	PHYTOPLANCTON	PR7	-27.8663	2.5312	F269
Paraná	PHYTOPLANCTON	PR7	-27.6954	2.61661	F271
Paraná	PHYTOPLANCTON	PR7	-27.5663	2.73432	F263
Paraná	PHYTOPLANCTON	PR7	-27.4662	2.80278	F272
Paraná	PHYTOPLANCTON	PR2	-26.1711	0.568705	F234
Paraná	PHYTOPLANCTON	PR2	-26.1608	0.824502	F238
Paraná	PHYTOPLANCTON	PR2	-26.0888	0.884658	F236
Paraná	PHYTOPLANCTON	PR2	-25.9642	0.743348	F239-B
Paraná	POC	PR16	-34.9323	3.63071	F226
Paraná	POC	PR16	-34.8637	3.82538	F224
Paraná	POC	PR16	-32.6553	6.3795	F225
Paraná	POC	PR1	-32.1443	3.96295	F219
Paraná	POC	PR1	-31.8536	4.43676	F223
Paraná	POC	PR1	-31.8258	4.38056	F214
Paraná	POC	PR1	-31.745	3.73585	F215
Paraná	POC	PR12	-30.4154	8.24852	F254
Paraná	POC	PR12	-30.2522	8.28143	F260
Paraná	POC	PR12	-30.1657	6.65516	F258
Paraná	POC	PR8	-29.9452	3.25966	F247
Paraná	POC	PR8	-29.8499	3.43967	F249
Paraná	POC	PR8	-29.7	3.06583	F248
Paraná	POC	PR8	-29.6978	3.12538	F250
Paraná	POC	PR2	-27.6519	2.34791	F233
Paraná	POC	PR2	-27.5223	2.24197	F240
Paraná	POC	PR2	-27.4074	2.43233	F242
Paraná	POC	PR7	-27.0832	2.33386	F268
Paraná	POC	PR7	-27.0627	2.61256	F267
Paraná	POC	PR7	-27.0134	2.89	F266
Paraná	POC	PR7	-26.7574	3.08403	F270
Paraná	POC	PR2	-26.5567	2.20298	F241
Paraná	RIP VEG	PR16	-33.86	1.99779	V330
Paraná	RIP VEG	PR16	-31.8201	2.16445	V331
Paraná	RIP VEG	PR16	-31.7202	4.55894	V333
Paraná	RIP VEG	PR2	-31.3169	4.29037	V349
Paraná	RIP VEG	PR16	-30.8602	5.10465	V334
Paraná	RIP VEG	PR12	-30.7605	9.0716	V335
Paraná	RIP VEG	PR16	-30.597	4.08455	V329
Paraná	RIP VEG	PR12	-30.4479	9.69998	V326
Paraná	RIP VEG	PR7	-30.3047	3.0537	V328
Paraná	RIP VEG	PR2	-30.1281	2.0651	V338
Paraná	RIP VEG	PR2	-30.0756	1.20391	V350
Paraná	RIP VEG	PR8	-30.0715	4.49436	V345
Paraná	RIP VEG	PR1	-29.9984	1.65321	V339
Paraná	RIP VEG	PR7	-29.6734	4.90106	V327
Paraná	RIP VEG	PR16	-29.6	5.42678	V332
Paraná	RIP VEG	PR2	-29.5332	0.614432	V351
Paraná	RIP VEG	PR8	-29.3481	7.77417	V344
Paraná	RIP VEG	PR12	-29.0276	2.22433	V337
Paraná	RIP VEG	PR1	-28.7712	3.85973	V341
Paraná	RIP VEG	PR1	-28.6911	2.57911	V340
Paraná	RIP VEG	PR12	-28.6034	9.76937	V336
Paraná	RIP VEG	PR8	-28.2962	5.95729	V342
Paraná	RIP VEG	PR8	-28.0209	5.84316	V346
Paraná	RIP VEG	PR7	-27.6051	4.90806	V347
Paraná	RIP VEG	PR12	-27.3751	8.75871	V325
